# Supplementary material for: Reconstruction of a composite comparative map composed of ten legume genomes
Source: Genes Genomics. 2016 Oct 21;39(1):111–9. doi: 10.1007/s13258-016-0481-8 (PMC5196017; doi:10.1007/s13258-016-0481-8)
Supplement: Supplementary file 2 — Supplementary material 2 (XLSX 63 kb) [file 13258_2016_481_MOESM2_ESM.xlsx]

## Sheet: Sheet1
Table S1. Information on the cross-species genetic markers
Serial No.	Marker name	Locus information			Template seq	Functional annotation	Seqeucne type	Marker type	Primer sequence		PCR amplicon size
		Locus ID	Start	End					Foreward	Reverse
1	GCSP	Medtr1g016230	4270888	4277979	AW127448	Glycine dehydrogenase	cDNA	CAPS	GTAAAGAAACACTTGGCACCATTTTTAC	CCTCTTAAGTCAATAATGAACTCATGAGC	596
2	ASNEP	Medtr1g016780	4491952	4497253	AW208187	Asparaginyl endopeptidase	EST	SNP	GAAGAAAAAACATGCTTCTGGATCATATA	ATCTTTAACCAATTTATATTGCTGGTGCA	688
3	BGAL	Medtr1g018200	5228214	5233730	AW126229	Beta-galactosidase	EST	SNP	AGACTTGTCTTGGCAGAAATGGTCTTACA	AATATGATACCATTTCTGTGTTGGTTCTCCA	599
4	CysPr2	Medtr1g018840	5545981	5550841	AI974635	Thiolprotease	EST	CAPS	CCAAAAACTTGCTTCTATACTCTTCATTC	GACAAAACCCACCCAGACAAATCAACTAG	247
5	CYSP	Medtr1g023210	7398040	7401108	AW125930	Cysteine protease	EST	SNP	AAAGGACTATGCTTACACCGGAAGAGA	CACATACATTTCGGCCTCTGCAGATCT	525
6	TC87270	Medtr1g023500	7523400	7533496	TC87270	DNA-directed RNA polymerase subunit beta	EST	CAPS	TGGCTTCTTTCGGTCTCTG	TCAAAACCACGCATTTGGTA	1534
7	ENOD8	Medtr1g030275	10507229	10509467	AF064775	Early nodule-specific protein	EST	CAPS	CCATGCCCATTCCTACTTTTCA	GTGGATTCCACGGACTTTACTTACT	939
8	ppPF	Medtr1g035230	12592403	12597535	AI974685	Ppi-dependent phosphofructokinase sub	EST	CAPS	TCTCGCCACCAACAACAACTAC	AAAAATTGTTCATGAACACTCACTTGAAGCCA	136
9	MDH2	Medtr1g043040	16117304	16122538	AI974363	Malate dehydrogenase	EST	CAPS	CTTCCATTTTCGATTCCTTTCATT	GCATGCCTCGACAACATCAGT	1246
10	NCAS	Medtr1g045490	17064668	17067938	AA660915	cDNA 5' similar to neuronal calcium	EST	CAPS	CATCACCAGGCCATCATCATAAGT	CATCACCAGGCCATCATCATAAGT	440
11	KCoAT	Medtr1g047210	17818008	17823111	AI974864	3-Ketoacyl-CoA thiolase	EST	CAPS	TGCTACTGCGGGTGGTAGATTTA	CTCCAGCACCATCACTCACCT	391
12	cgP137F	Medtr1g056180	24585076	24589156	AW257467	EEIG1/EHBP1 protein amino-terminal domain protein	EST	SNP	TGTTAACCTCAGTTACTGCAACAGA	AGGATGCAATCAAGCATATATCTTGA	443
13	PTSS4	Medtr1g069105	29665110	29669968	AW225596	Regulatory particle triple-A ATPase	cDNA	CAPS	TGGGATTTTGTCTTTTGTTGATAAGGATCAG	TTGGACCATCTCCCAAGTACTTTTGTA	2187
14	TC86606	Medtr1g071610	31783942	31793204	TC86606	Acetyl-CoA carboxylase, putative	EST	SNP	TGAAAATGGCAATGTGGAGA	TTGGGATTCCTCATCCTCAG	870
15	HRIP	Medtr1g073940	32858292	32860716	AW126332	Nicotiana HR lesion-inducing ORF	EST	SNP	GGAAAAATTTATCCTCCAAATTGGGGGTA	AAAAATAGCAGTGCACCAAAAAGTGCTG	596
16	DK369R	Medtr1g074880	33089339	33092282	AQ917327	Serine/threonine-protein phosphatase PP1	BEST	CAPS	GGAACGTGGAGTTGTTGATGGTATTAT	GATGTAAAAACCTTTACACTTGATTGATTG	308
17	CDC2	Medtr1g075610	33481869	33484141	AW171750	Putative cdc2 kinase	EST	SNP	CAACTTTGCAAGGGTGTTGCTTTCT	ACTAACACCTGGCCACACATCTTCA	889
18	TC76700	Medtr1g076130	33721743	33725370	TC76700	Cytoplasmic-like malate dehydrogenase	EST	CAPS	CCAAAGACCCAGTTCGTGTT	GTTGCATGGTTGACATCAGG	2105
19	GLP	Medtr1g079490	35312892	35314200	AW126224	Germin family protein	cDNA	CAPS	GACTCAACACACTTGGTATATCTTTGGCTC	TTATCCACTTGAAAGGCTTTGGTGAGAAC	364
20	TUP	Medtr1g083380	37105077	37106853	AA660945	Translationally controlled tumor protein	EST	CAPS	GAATGGGATGCTATGGGAAGTG	TGGATCAGTGGCACCATCTTTAT	616
21	CALTL	Medtr1g083960	37414042	37417653	AW126242	Calreticulin	EST	SNP	GTGGAAGGCACCATTGATTGACAAC	TCTTCTTCTCAGCCTCTTCAAATGC	500
22	EST758	Medtr1g087100	38991336	38999735	AA660863	Transport complex protein	EST	CAPS	TCACTTCCCCTAAATACGCTTCT	CTTAATTTCAGCTGCCATTTCAAC	226
23	DSI	Medtr1g087520	39203231	39207376	AA660979	Protein disulfide-isomerase	EST	CAPS	GAAGCCAAAAAGTATGAAGGGCCACGCAC	CATGGTGCATAAAACTCAACCAAGACATC	510
24	SCP	Medtr1g095560	42978855	42982654	AA660552	Serine carboxy-peptidase II	EST	dCAPS	CACCAGCAGGAGAATCAAGGAAC	TCGATTCGTACCCAATTTGTTTTTCAATTGTT	97
25	RL3	Medtr1g098540	44366386	44369877	AI974458	Ribosomal protein L3	EST	CAPS	GACACGGTTCTTTGGGATTTCTC	CCTGGCTTTTCGACTTCTCTGAC	621
26	SAT	Medtr1g102550	46329753	46333863	AW126397	Sulfa teadenylyl transferase	EST	SNP	GTATCATGATGGACTTGATCATTTTCGTC	AGCCTTTGCATGCCACTGCACCTCA	836
27	UNK29	Medtr1g107430	48724362	48728970	AW171637	UNC-50 family protein	EST	SNP	CTAACTAATTCTGATCTTCGAGAAGAGGC	TGGAGTGATTATATTTGTCGGCTGAAATA	1195
28	ATP2	Medtr1g108765	49151734	49156895	AI974613	F0F1-type ATP synthase, beta subunit	EST	SNP	ATTGCTATGGATGCTACTGAAGGTTTG	TGGTATGGTGCAAGCAGGTCAA	1182
29	DMI1	Medtr2g005870	363876	370020	AY497771	Ion channel pollux-like protein	Gene	CAPS	ACCCTTCTTTCCTTGGCATT	ACCGCATACAACGCTAAACC	823
30	1N1R	Medtr2g007990	1235569	1239137	BH001061	Auxin-induced 5NG4-like protein	BEST	CAPS	CATATTGTTAGATTTGTGG	GTGAGCGTTAAGTTGGTAGAG	484
31	DK407L	Medtr2g009890	2114851	2134724	AQ917366	MADS-box transcription factor	BEST	CAPS	TTAATTTTATCAACCCACCATATTAGTCAA	CCAGTGCTGGAAAAGACAATCAATC	317
32	AAS	Medtr2g013120	3471343	3473601	AW171678	Acetolactate synthase precursor	EST	SNP	GATGGTGATGGAAGTTTTATGATGA	AACTTATCCTGCCATCGCCCTCGGTTA	403
33	RL13	Medtr2g014220	3979686	3981210	AA661027	Ribosomal protein LI 3	EST	CAPS	GCCAAGCAGGTATCTATTCTTCATCT	CGGTACACAACATAACCCTAAAATCA	180
34	ARG10	Medtr2g022520	7790362	7796721	AW126184	Aluminum induced protein with YGL and LRDR motif protein	cDNA	STS	TTGCTGATGATGCTGATTTGCTTAAAGGT	ATGACAAGTTTCCCCAGGAGCCTTTG	380
35	PFK	Medtr2g025020	8864703	8871490	AA660630	Ppi-dependent phosphofructokinase β-subunit	EST	CAPS	TCCCACTGCAAATCATGTCAAAAC	ACACAAGTGGATATTGATGGTTAGACTAC	494
36	ACCO	Medtr2g025120	8925945	8928216	AI974230	1-aminocyclopropane-1-carboxylate oxidase	EST	CAPS	GAAGATGGCGCAAAAAGAAAGT	CGATGTGTCGTGTCATCTCGTTAAGTTCCCT	290
37	DK326R-1	Medtr2g034125	13032267	13032521	AQ917254	Thionin-like protein	BEST	CAPS	CCAGCATGTAAACAATTGAAAGGCA	GTTGAACGGCTTAAATATCGCACTA	346
38	DK326R-2	Medtr2g034125	13032267	13032521	AQ917254	Thionin-like protein	BEST	CAPS	CCAGCATGTAAACAATTGAAAGGCA	GTTGAACGGCTTAAATATCGCACTA	346
39	SARB	Medtr2g034640	13250851	13254255	AW127520	Ras-related small GTP-binding family protein	cDNA	CAPS	GTTCATCTTTGATTGGTTCTATGGCATTC	ACCACCCAAATCAAAAGCTTTAAACTTGA	303
40	PCT	Medtr2g035810	15187789	15192725	AI974454	Cholinephosphate cytidylyl-transferase	EST	CAPS	TTGGCAAAAACGATAAACCTGT	CACGGCACATCTGGAATAACTT	1955
41	RBBP	Medtr2g039250	17189459	17196765	AA660276	WD-40 repeat protein MSI4	EST	CAPS	CAAGAGGACGCAAACCTAAACC	CACAATTCGCAATCACCAAAGTAT	1089
42	SAMS	Medtr2g046710	20524667	20527179	AI974327	S-adenosyl-methionine synthase 2	EST	CAPS	CATAGCAAAGCGGGTTCAATCT	GTCAGCATCAAGACCAACATCATC	1104
43	NRT2	Medtr2g048510	21371116	21389829	AW225622	Putative high-affinity nitrate transporter	EST	SNP	GGAAGCTCCATGCATGGAGTA	ATTGCACCCATTGCAAGCCTTGAGA	338
44	CTP	Medtr2g062610	26428372	26432822	AW126130	Putative carboxyl-terminal peptidase	EST	SNP	GTTTCGACCCGGACCACCATAATAGAAGTA	TGGAAATGACCATGTTCTAGGATACTGGC	331
45	ACL	Medtr2g062920	26608233	26612521	AA660349	ATP citrate lyase	EST	CAPS	AAGGTTAAGACCGTATTTATTCCAACA	AGTCCAAATTCGTCCCCACTG	1173
46	PGKI	Medtr2g066130	27709456	27713376	AA660202	Phosphoglycerate kinase	EST	CAPS	GATGACTGTATTGGCGAGGAAGT	GTTCGACACGGCTCCAACTA	545
47	DK238R-1	Medtr2g067660	28331613	28340964	AQ917205	Allantoate amidohydrolase	BEST	CAPS	GCAATTTAAATGTAATCCATTGAACCA	TTATGCTTCTGATTCTAACTAACCCCA	375
48	DK238R-2	Medtr2g067660	28331613	28340964	AQ917205	Allantoate amidohydrolase	BEST	CAPS	GCAATTTAAATGTAATCCATTGAACCA	TTATGCTTCTGATTCTAACTAACCCCA	375
49	PEPCASE	Medtr2g076670	32093455	32099214	AW208231	Phosphoenolpyruvate carboxylase	cDNA	CAPS	TGGCAGCTATATAAGGCTCAGGAG	GAAATACTCAACAAAACGTGGTTCCTTGA	384
50	TC77488	Medtr2g081000	33933363	33938942	TC77488	Plant/MXC17-8 protein	EST	CAPS	ATGCTTGCAGATCCTGCTTT	GATCTGCCTCAACTCCAAGC	1059
51	TGFRIP	Medtr2g087640	36868870	36873363	AW225617	Putative TGF-β receptor interacting protein	EST	SNP	ATTCTGATGAAAGGCCACGAGAGGCCA	CAAGCTTATCACCAACAGAGAAATCGA	313
52	DK358L	Medtr2g093220	39739900	39742251	AQ917308	Dof domain zinc finger protein	BEST	CAPS	GTTTGCGCCACTTAAGGTTATCTCATT	TGTCACCATGTGGCACATTCATT	308
53	PTSB	Medtr2g098010	41871507	41877122	AW127108	Proteasome β-subunit	EST	SNP	ACTAAACAACACGCTAATTGGTCTCCA	ATGCCTAGCAGACAAAACCTTCTGCA	555
54	AC137554	Medtr2g099560	42686173	42690338	AC137554	Seed linoleate 9S-lipoxygenase	BEST	SSR	CAATAACGAATGGCTCAACT	TGCTTAATTAATTTGTGTTTGT	122
55	EXRN	Medtr2g100280	43062965	43066107	AI974855	Putative exoribonuclease	EST	SNP	GTTGGTGGTGGAAGTGATGGATCTCTGGA	AACCTAGATATGTTCGGGTAAGATACTTGA	956
56	DK445L	Medtr2g101180	43497038	43502531	AQ917427	Coatomer subunit delta-like protein	BEST	CAPS	AAAGGCGAGCGACAGTAGCAGGAC	AGCACGCGACGCACAAATAACT	407
57	CPCB2	Medtr2g102277	44045802	44056791	AW191283	Putative coatomer protein complex, β2	EST	SNP	AGAAAGAGTGAAGTCTGTGGATCTACATC	GGATGAACAGCCACACACCTAATGTAATC	1566
58	cgO008F	Medtr2g102570	44198670	44200810	AF004730	Gibberelin 3 β-hydroxylase	EST	SNP	TCGCTCGTATCTCTTCCTTCTTCC	AGTTTGGCCATTAGTACCGTCACC	447
59	EST158	Medtr2g437910	14987683	14993945	AA660289	Vacuolar sorting receptor-like protein	EST	dCAPS	TTACAAACCACACCATAATTGCCAAATTG	TTGGTGACAACTGACACGAATGAAACTAC	181
60	AC127170	Medtr2g439240	17171420	17171662	AC127170	Little zipper protein	BEST	SSR	TTTAGGCCGTTTGTATTTGACA	TCGATTTTTCCATCACAATGA	259
61	TRPT	Medtr3g049400	18394547	18399225	AA660362	Triosephos-phate translocator	EST	CAPS	AACCACAATCTTTTCTCCCATCTT	AACATTCAAAGCCCACCAAGTT	284
62	DK419R	Medtr3g055960	22226214	22229019	AQ917388	Calcium-dependent lipid-binding family protein	BEST	Dominant	CATCAGAAGTTGCCAAGCTATCAGAG	GCTTTGGTGCCGTTGTCAGAAGTA	346
63	Ms/L295	Medtr3g059000	23586291	23590838	AJ410084	CrcB-like protein	cDNA	RFLP	NA	NA	NA
64	TC88727	Medtr3g064470	29041073	29046156	TC88727	Global transcription factor	EST	SNP	ATCAGGCAGAACTTGCTCGT	AGAGTGCCCGGTATATTCCT	592
65	GLNA	Medtr3g065250	29440650	29444625	AW125915	Glutamate-ammonia ligase	EST	SNP	GAATGGTGCTGGTGCTCACACA	TGGTGGTGTCTGCAATCATGGAAG	532
66	GSb	Medtr3g065250	29440650	29444625	Y10268	Glutamine synthetase	GS	CAPS	CTATGAGAGAAGATGGTGGCTATGAAGTCATCTTG	GGAGAGAACAATATTATTATTTGCTTACC	180
67	RBPC/O	Medtr3g068030	30664861	30668380	AW127446	Ribulose bisphosphate carboxylase/oxygenase activase	cDNA	CAPS	CCCCATCATGATGAGTGCTGGAGA	TTGAGAAATCGTTACCGGTGACAATGATG	311
68	ATCP	Medtr3g070210	31458897	31461214	AW207998	Aquaporin-like channel protein	EST	SNP	AACCAATTGGTATTGCAGCTCAGAGCCA	TTCCTTGCCAAGAACAAACCGAATGTCA	952
69	DK201R	Medtr3g070810	31759998	31763089	AQ917159	NLI interacting factor-like phosphatase	BEST	dCAPS	GGACGCGAGAAATGGCAAAC	AGACTATTGGTGATTTCATTGCACGAAGT	101
70	6DCS	Medtr3g083130	37503715	37505830	AW126337	NAD(P)H-dependent 6'-deoxychalcone synthase	cDNA	CAPS	CTCACGAAAGCCATTGGAGCCAGCAACT	GTTTAGCAAGATTGCAGGCACGA	380
71	EST400	Medtr3g086170	38990055	38995171	AA660514	G-protein coupled receptor	EST	CAPS	GGTGGCTGTCCCACTGATTATGT	AAATGCTTGTGTTATGCGGAGAG	1083
72	DSIP	Medtr3g088220	40016736	40020768	AI974248	Protein disulfide-isomerase precursor	EST	SNP	TCCTTCTCAGATCTTCGCTGAGGAATCA	CTTAATGGTTGGGAATCCCTTAACATCA	991
73	EST763	Medtr3g088865	40670252	40673322	AA660868	Hypothetical protein	EST	CAPS	CACTCTAAAAAGGCCCAGAAGGTTTGACT	CTTATGACCAATAGTCTGTTCCACTC	134
74	PRTS	Medtr3g089040	33945682	33949434	AI737609	20S proteosome β-subunit	EST	CAPS	CATAGCTACTTGATCTGAAAACTTGACA	TGGTGAACTTCACTACCATTACAACC	243
75	TC80362	Medtr3g091420	41590146	41596904	TC80362	Dipeptidyl peptidase IV-like protein	EST	CAPS	GCTTGAGCCTCCAGAGATTG	TGATAAGCCTTGCAGTGTGC	1191
76	NPAC	Medtr3g092970	42497928	42500253	AI737554	Putative nascent poly-peptide-associated protein	EST	CAPS	TGGCTCCAGGTCCAGTTATTGA	TCGGCTCTTCTTCTCGCTTCT	1296
77	P40	Medtr3g095810	43782699	43785367	AJ006759	40S ribosomal protein SA-like	cDNA	NA	TTTTTAAACGCCGCAATGA	CAGAAAGCAATGGTGGGAAT	1153
78	1433P	Medtr3g099380	45553554	45556835	AI974411	14-3-3-like protein	EST	SNP	AAGGTTTTCTACCTTAAGATGAAGGGAG	GTTTAGCAAGATTGCAGGCACGA	544
79	DK273L	Medtr3g102890	47400061	47400570	AQ917094	PIF1-like helicase	BEST	CAPS	TATGCCTGGTCTGTTCTTTCTTTACG	GCCCGTCCACCGCTTTTA	347
80	Ms/U83	Medtr3g105820	48812416	48815358	AJ410159	Translocon at the inner envelope membrane ofs protein 55-II	EST	SNP	TGGAAAACTTGATGGATCCTGCTCA	TGATAGTCCTGCAACAAGTCCAGCA	614
81	RLPO	Medtr3g108280	50021185	50023906	AI974311	60S acidic ribosomal protein PO	EST	CAPS	TCTTGGCCCTTTAATTTCCTCTC	AACCTTGTATTTAGCAACTTCTTCACTG	1073
82	JUNBP	Medtr3g108790	50262107	50265078	AW208151	JUN kinase activation domain binding protein	EST	SNP	TCTTCGTCATCATCTTCGGCGATAGCACA	GGATGTGAATGATACCATCCCACGACA	1191
83	AIGP	Medtr3g115220	53861605	53869489	AW125928	Auxin-independent growth promoter	EST	SNP	CTGATAGGGCCAGGAGGCAGGGAAGA	GTTTTTTAGCATTTGGACGAATGGTTGGT	469
84	Ms/U515	Medtr3g115920	54180220	54184182	AJ410128	Glyceraldehyde-3-phosphate dehydrogenase B	EST	SNP	GTTAAGGGAACCATGACAACCACA	CCAGGCTCGGATTGAGCAGGGTTTGT	890
85	CysPr1	Medtr3g116080	54276528	54278225	AI974595	Papain family cysteine protease	EST	CAPS	GAGAATTCAAAGAAGAAATTAAGACAAAGA	GAAGAATTCATGGGGAGCAAAGT	197
86	chitl	Medtr3g118390	55413457	55415176	Y10373	Chitinase (Class I) / Hevein	GS	Length	GGTAAGGTAATGCTCTATCTTAATC	CTTACGGATGAAAGGTATTGTTTCC	97
87	CBCP	Medtr4g011950	3132249	3146350	AW191283	Coatomer subunit beta-like protein	cDNA	STS	AGAAAGAGTGAAGTCTGTGGATCTACATC	GGATGAACAGCCACACACCTAATGTAATC	2399
88	TE016	Medtr4g015460	4622289	4630459	AI737494	Cyanogenic β-glucosidase	EST	CAPS	TCCCCAGGCCTTACAAGATGATTAT	AAACACTCCCACGTCGCACTAAG	2049
89	TBB2	Medtr4g019110	5934146	5936956	AW191276	Tubulin β-2 chain	EST	SNP	TGTGGGATTCCAAGAACATGATGTG	TTCATACTCATCCTCCTCTGCAGTA	431
90	EPS	Medtr4g024620	8324892	8331048	AA661012	3-Phospho-shikimate 1-carboxy-vinyl transferase	EST	CAPS	GCTGTTGTGGAAGGCAGTGG	ACGACATACGGAACAGAAATCAGT	1593
91	UNK16	Medtr4g025420	8608072	8611720	AI974672	Hypothetical protein	EST	CAPS	CCTTCCAATATCCCTCCCACAT	GAAGAAAATGATGAAAAGCCAAAAG	322
92	TE011	Medtr4g026485	9111815	9114789	AI737478	SCARECROW gene regulator	EST	CAPS	GGAGAGAAACCGGACTGAAGAAACA	CAAGAAGAAGCCCTAGTCCTCCATT	1546
93	UNK3	Medtr4g027050	9306771	9310428	AI974271	VAMP-associated protein	EST	CAPS	CACCGGAAATTCAACAGCAAC	GACCTAGGCAACACAACTCCATTA	522
94	TC88598	Medtr4g032800	11335272	11345067	TC88598	SPla/RYanodine receptor (SPRY) domain protein	EST	CAPS	AGATGGGGAGATTGATGCTG	AAGCAACATGCAGTGAGCTG	2048
95	Ms/U131	Medtr4g048070	16977425	16983359	AJ388687	Succinate dehydrogenase subunit 3	EST	SNP	ATGCTATTGGGACTCAACACTCTGA	GGAATTGCACTATACAGATGATAGGA	389
96	HYPTE116	Medtr4g050170	17747502	17752074	AI737489	Fasciclin-like arabinogalactan protein 16 precursor	EST	CAPS	AACACAGAGGTAGCGTTTGGTTTAT	TCGGGTCAAGATCTCGTTCAA	356
97	TC79726	Medtr4g055260	20100760	20106567	TC79726	2-carboxy-D-arabinitol 1-phosphate (CA1P) phosphatase	EST	CAPS	TGCTGAAGGGAGGATTCAAG	ACAGCATTGTGAGCAACCAC	2158
98	TGDH	Medtr4g056100	20487612	20490832	AA660742	dTDP-glucose 4-6-dehydratase	EST	CAPS	CGGTGGCTTCATCGGTTCT	GACGTGTATTGTAATCAGCAGGAGTA	334
99	UNK27	Medtr4g056100	20487612	20490832	AW225606	dTDP-glucose 4-6-dehydratase	EST	SNP	GGCTTCATCGGTTCTCATCTCTGCGA	TGTAATCAGCAGGAGTACAAATTGCAGCCA	321
100	APX	Medtr4g061140	22580291	22583905	AA660806	Ascorbate peroxidase	EST	CAPS	ATCTTCGCCATTTTCCTTCTTAG	GCTTTGCCAAACACATCCCTC	1765
101	HBP2	Medtr4g068860	25844617	25846162	AW126142	Non-symbiotic hemoglobin	cDNA	CAPS	TTTATGGTCTCCAAAAGTGCAAACTTTGT	ATATTTGAGATTGCTCCATCAGCTCA	2875
102	DNABP	Medtr4g070910	26711884	26716715	AI737524	SAR DNA-binding protein	EST	CAPS	CCCTATGAGCTTGGGTTTGTCT	CTCATGGCATACGTGTTCAGC	1173
103	HYPTE3	Medtr4g071230	26879219	26885278	AI974791	Xylulose kinase-like protein	EST	SNP	TCGTCTCATGGTGGAATCGTGATGGT	TTCCTCCTTTAAACAAGCAAATTGGA	354
104	tRALS	Medtr4g074640	28430949	28445218	AW126282	Cytosolic tRNA-Ala synthetase	EST	SNP	GGTCTGCGAGCTGTTTTTGGAGAAG	GCAATTCCCTCCTCAGCTAAAAGTG	354
105	NUM1	Medtr4g074930	28562229	28567463	AA660969	Homolog of mammalian nucleolin	EST	CAPS	GATGCTGCTCCTGTTGTTGTTTC	AAAACAAAGTAAAAACAATATCTTTAAAAATC	346
106	MRS	Medtr4g077700	29762938	29775248	AA660381	Methionyl-tRNA synthetase	EST	CAPS	GTCTGTGGTGGGATCATGGAGT	TTTTGACCGGTTCCAAGTAGAGTAG	2150
107	TC78756	Medtr4g081420	31572240	31574750	TC78756	C2H2-like zinc finger protein	EST	CAPS	GGAGGAGGAGGAAGATCAGG	ATGCTGGAGAGATGGTGAGC	536
108	CAF	Medtr4g085590	33452934	33454647	AA660318	Caffeoyl-CoAO-methyl-transferase	EST	CAPS	AATTACAACCAGAAATTAAGTATTCGACC	TGGAAATTGGTGTCTACACTGGCTAC	196
109	MMK1	Medtr4g087620	34415144	34422024	LOC100805830	Mitogen-activated protein kinase homolog D5-like	STS	STS	GATGGGGATCGAGAATATTCCGGC	CTTGTTGTCAAATGCATTTGCAATCTTC	386
110	CP450	Medtr4g088170	34761467	34764335	AW171693	Cytochrome P450	EST	SNP	AGTGTGAGATCAATGGTTATGTGATC	CATCATCACCTTTCAATATTTGTCC	330
111	SQEX	Medtr4g092640	36744844	36749132	AA660711	Squalene mono-oxygenase	EST	CAPS	TGCCGCTATAAAAAGTAAACAAAGAA	CAATTCACCCACAATTCTATCAGG	1044
112	EST718	Medtr4g093770	37030882	37034225	AA660824	Hypothetical 15.4-kD	EST	CAPS	CGGCGGCATGCTTAGTGG	TCTTGGAATGCCTTTGAATGAATA	314
113	EST671	Medtr4g098890	40819672	40830508	AA660779	Hypothetical 71.3-kD protein	EST	dCAPS	GGTGTTATCTATGAAAGAGGCCTCATTGG	TGTCCTTGGGTATGTAGAAAAGCCTTCAC	238
114	CoA-O	Medtr4g100640	41511892	41519080	AI974546	Acyl-CoA oxidase (ACX1)	EST	CAPS	TTTGGGGGAAATAATGGAAGTCT	CTCGGGCAATGTTGAAAAATC	719
115	AC138087	Medtr4g101090	41752327	41755124	AJ489614	Microtubule associated protein	EST	SNP	CGAGGAAGAATGGCAAAGAG	AACAAGCCAATGAGGGAGTG	1954
116	FIS1	Medtr4g107940	44733420	44740688	AI974522	Fis 1 protein	EST	CAPS	TCAGTGATTGAGGGTTTTTCTACG	CTGTTTCATCAACTTCAGCAACTTT	1362
117	AC122726	Medtr4g108140	44821301	44828331	AJ276270	IQ calmodulin-binding motif protein	EST	SNP	GCTGCGAATTTTGACCTAGC	TGCCTTTGCAGATTCAGTTG	678
118	ECOAH	Medtr4g122220	50465773	50468340	BV165111	3-hydroxybutyryl-CoA dehydratase	STS	STS	ATTAACCGTCCTGATTCTCTTAACTCGC	ATCCCAAATCTAGCGTGAGTATCCATGA	NA
119	SUSY	Medtr4g124660	51648791	51653878	AW126351	Sucrose synthase	EST	SNP	TCGCAATGAACCACACAGATTTCA	GTCCAACCTTGCCATGGTGAAGATA	549
120	ENOD16	Medtr4g130780	54496082	54497288	X99466	Early nodulin-like protein	GS	dCAPS	GTGTCCCGATGACACTATTTAAGGATTC	AAGGACACTCTTCAAGCACACTTTAGATA	132
121	EIF5A	Medtr4g130917	54579116	54581914	AI974513	Eukaryotic initiation factor 5A3	EST	CAPS	CGCGCAGAGAAAGCATCAA	CACAATTGTGGGACGAAGGAAC	1052
122	CPOX2	Medtr4g132110	55184196	55186829	AW127442	Cationic peroxidase 2	EST	SNP	GATAATGGCCTTGTTATGAATTACTACA	GCTCAGACAAGCTTCTTCTTGTGGA	305
123	CYSK	Medtr5g006340	860691	865607	AW207985	O-acetylserine (thiol) lyase	STS	SNP	GGAATTGCTAAAGATGTTACAGAATTGA	AATGAGGACACTCTGTCCAGGTGTGA	197
124	Ms/U89	Medtr5g007380	1323954	1336812	AJ410164	Insulinase (peptidase family M16)	EST	CAPS	CATATGAACAGTTGAAAGTGGATGA	CAATATGGCCAACATTAAAAAATGGCA	1028
125	UNK7	Medtr5g010620	2876968	2882352	AI974400	Transcription initiation factor TFIIE, beta subunit	EST	CAPS	AAAAAGCAGCAAGAGAAATGTCAAT	GAGAATCTTTCTCCATCGTATCTTACTT	1420
126	DK511L	Medtr5g019050	7174826	7177177	AQ917538	NALysM-domain receptor-like kinase	BEST	Length	TAAATCCGAGCTTCAAACCAACTCAC	TCCAAACCATACCCTTAATTACTGAGCAT	375
127	ISOFR	Medtr5g020760	7953059	7955273	AW125903	Isoflavone reductase	EST	SNP	GAAGGAGTTCCTTACACTTACCTTTGT	TGTTCCTCTGAAACATAAGTTTTCTCAAGA	413
128	AC137669	Medtr5g021020	8059624	8061262	X60755	Isoflavone reductase-like	EST	SNP	TTTGTACAACGATTTGGTGA	GGAGATTAAGGGCTGAGATT	188
129	FENR	Medtr5g022300	8789171	8793126	AW127593	Ferredoxin-NADP reductase precursor	EST	SNP	ATGCTTATGCCAAAAGATCCAAATGC	CTCACAGCAAAGTCGAGCCTGAAGT	729
130	Ms/U121	Medtr5g022300	8789171	8793126	AW127371	Leaf ferredoxin-NADP reductase	cDNA	CAPS	TCCAACTCCACTTCTCTTCCGATCA	CAGTTTTGGAGTCTCCAAAATCACCA	1132
131	DK015R	Medtr5g025120	10170003	10173197	AQ841060	60S ribosomal L4-like protein	BEST	CAPS	ATTTCACGTGTATGCAAGATTATATG	CATCATATCTTCACCCAAAGTCTTA	93
132	DK009R	Medtr5g029750	12514487	12523815	AQ841079	ABC transporter B family-like protein	BEST	CAPS	TAGCATCATCTTTCCCATACAA	GGGCAGGCAGCACCAGATA	451
133	SHMT	Medtr5g030950	13264124	13269359	AW127633	Serine hydroxymethyltransferase	STS	Length	ACCACAACTCACAAGTCACTTC	TTGCTGAGAACCTGCTCTTGGTATG	684
134	AAT	Medtr5g033230	14330114	14338389	AA660344	Alanine amino-transferase	EST	CAPS	TGCTTCACGATGCCACCAA	TCCGACATTAGGATCATCAAGTAGG	988
135	ENOD40	Medtr5g033800	14583624	14588543	X80262	Early nodulin 40	GS	Length	AACCAATGCCACTTTTCACTTTGCCTCC	AGACTCTTGCGAGTGCTACCATTTGACC	134
136	DK242	Medtr5g036580	15964063	15965250	AQ917211	CAZy family GT8 glycosyltransferase	BEST	CAPS	CGTATGTTTAATCCGTTAGTCCGTCTT	GCTTGCTTAGATATTTGGCACTTCA	324
137	MTU04	Medtr5g044050	19367945	19374070	AA660721	Hypothetica lprotein	EST	CAPS	ATGGGAAGAGGATTGCTGTGATA	AAGCGAACATTTTTGGCATCTAC	1212
138	MTU07	Medtr5g044050	19367945	19374070	AI737610	Cobalamin biosynthesis protein	EST	dCAPS	AAGCGAACATTTTTGGCATCTAC	ATGGGAAGAGGATTGCTGTGATA	1212
139	TE019	Medtr5g047260	20700706	20704665	AI737500	Four ACT domain ACT domain protein which protein	EST	CAPS	GCATGTGACCGATGAGGAAACC	TTTTAGAATCAACAATGCAACCAGAAG	1371
140	LB1	Medtr5g066070	27839905	27842828	X57732	Leghemoglobin	GS	CAPS	TTTTAAAGAATATAATGGCTTGTGGAGG	GGAGCGAAAATGTTACCTAAAATTAAG	210
141	AC122727	Medtr5g069055	29236561	29239353	AJ005041	Fructose-bisphosphate aldolase	EST	CAPS	AGCGTCTAGCCAGCATCAAT	CCATGGCTTCTTACCCTTCA	1409
142	AC122727	Medtr5g069055	29236561	29239353	AB025002	Fructose-bisphosphate aldolase	EST	CAPS	TTCCTCGATCATGTCGAACTT	CGTGCACCAGCTTCGTAGTA	1602
143	FAL	Medtr5g069055	29236561	29239353	AA661005	Fructose-1,6- bisphosphate aldolase	EST	CAPS	TTATCGCCAATGCCGCCTACA	ATGATAAGTATGCATGTTCAGAGTCA	454
144	ASN2	Medtr5g071360	30271009	30276614	AW208061	Asparagine synthetase	EST	SNP	TAAAAAAAGATGAAGGAC GAATTGAGAAG	CAAAGATCATTCTGTAGTAGTATGCTTCCT	446
145	ripl	Medtr5g074860	31796883	31799615	U16727	Peroxidase precursor	GS	CAPS	GCAATGCGTTGCTAGGGATTAATGATGTGACC	AGTTTATAAAGAGTAACACACATCTCACC	631
146	TCMO	Medtr5g075450	32080406	32084522	AW127521	Trans-cinnamate4-mono-oxygenase	EST	SNP	GTCTACGGCGAACATTGGCGTAAAATGC	CAATTGCAGCAACATTGATGTTCTCAACA	945
147	AC131455	Medtr5g087790	38078697	38082107	AJ404640	Ethylene insensitive transcription factor	EST	CAPS	TGGAGAGAATGAGGGGAATG	TCAAAGGATGCCAAATCACA	700
148	MS/U393	Medtr5g087790	38078697	38082107	AJ410119	Ethylene insensitive transcription factor	EST	SNP	ATTGGAGAAGGGCAATCCTCCACCA	TCCCTTCATTCTATCCATCCCAAGA	466
149	WPK4	Medtr5g088350	38344231	38350871	AA660716	Serine/threonine kinase	EST	dCAPS	AGCAACTACAAATAGTTATGCAAAAGACTA	TGCTGTATGAGCTGCACTTGTCTG	200
150	CHR	Medtr5g097940	42889718	42890852	AI974694	Aldo/keto reductase family oxidoreductase	cDNA	CAPS	TTTGGGTTACTGAAAATCATCCTCATCTTG	GAGAGAAGATTTTCAAGTTTCTTGACAGA	374
151	CYSS	Medtr5g099590	43623390	43625231	AW127154	O-acetyl-L-serine (thiol) -lyase	EST	SNP	CTGATGCAGAAGAGAAGGGGCTTATCA	CCAATTCAGCTCCAAAAGCTAATAGAATGA	630
152	OXG	Medtr6g007767	1936414	1942606	AW126122	Oxygenase	EST	SNP	AGGTGTAGCAAGATATAACCAATTCAGGA	TTTGGTGGTGCATCCCAAACAGAGAAAG	734
153	CrS	Medtr6g012730	3934895	3941223	AI737624	Cystathionine-gamma-synthase precursor	EST	Length	CAAATGGTGCTTTGGAGATTGAT	TTAAAAAAGTAGACTGAAGTGTTGACCA	770
154	DMY	Medtr6g015785	5458842	5462771	AA660709	polygalacturonase QRT3-like protein	EST	CAPS	TCAAAGTCTCTTTTGCCGAACA	ACAATATAACAAATTTTGAGGTCTATGC	372
155	BGER	Medtr6g016820	6504286	6506900	AW191286	Glycoside hydrolase family 81 protein	cDNA	CAPS	TGGTGATTTCGGTTTCGGAATTTACAATGA	CACTTTCATTATCATAAATTCCTTCCAATGA	692
156	PROF	Medtr6g059730	20493190	20494222	AW126318	Profucosidase	EST	SNP	AGAAGTCAAAAATGGTCTACCAGTGA	CAAATCTTCCAATATCCAAACAAGTAGGA	308
157	Ms/L27	Medtr6g071090	26258531	26259016	AW574258	Translationally controlled tumor protein	EST	SNP	ATGTTGGTTTACCAGGATCTCCTTA	ATCATCATGCATGCTCTCACCAACA	414
158	NAM	Medtr6g084430	31604165	31607391	AI974744	NAM-like protein	EST	CAPS	ATTCAGTGGCTCGATTGGTTCTA	TAACCTAAGTACACCATGTAACTAATTTTC	379
159	TE001	Medtr6g090380	34339716	34341440	AI737538	CCCH-type zinc-finger protein	EST	CAPS	CGGCGCCGGAGATTACACTG	AATCACAAACCCACCCAACATCTG	1001
160	TE013	Medtr6g090380	34339716	34341440	AI737484	Same asTEOOl	EST	CAPS	TCCGCATGTACGAGTTCAAGATAAG	AAATCACAAACCCACCCAACATC	814
161	DK225L	Medtr7g009310	2004363	2009385	AQ917191	LRR receptor-like kinase family protein partial	BEST	CAPS	TGTCCTTGCTTCTTATCCTTCCTTCA	AGCAGCACAACAACTTACAACAACTC	262
162	DK224R	Medtr7g009740	2216634	2225410	TC84431	Translation factor GUF1-like protein	EST	CAPS	AGAAAGGACTTGGGCAACCT	CCAATACGTGCCTCTTTGGT	2833
163	TC88512	Medtr7g009930	2295027	2300125	TC88512	Aldose 1-epimerase family protein	EST	SNP	CTACTGTTGGACGGGTTGCT	AACCTGGGGCATTTGTGTAA	1224
164	MS/U380	Medtr7g010580	2636906	2638623	AJ410118	Gibberellin-regulated family protein	EST	CAPS	CACTCATTGCAATTTCCATGCTTCA	CAGTTGTTGTAGCAAGGGCACA	1173
165	AC140025	Medtr7g011060	2865390	2868018	AJ291816	Alpha-expansin	EST	SNP	TTGGAGGTGCTGGTGATGTA	TGCAAATGCTTGCCAAATAG	659
166	UDPGD	Medtr7g012950	3663464	3666623	AI974577	UDP-glucose 6-dehydrogenase	EST	CAPS	CAAAAGCGTTTCATCACTCATCTCT	ATCGTCAAGGCCAGGTTCATAG	1402
167	PGDH	Medtr7g017900	5749163	5753048	AW126358	Phospho-gluconate dehydrogenase	EST	SNP	GAGTTGAAGCTGCAAAGGTCTTTAAATCA	TGTATGAGCACCGAAGTAGTCTCGTTGA	485
168	UNK28	Medtr7g024320	7979771	7985724	AW126295	ACT domain protein	cDNA	CAPS	GTAGATTCAATTCAAGTGCGAAAGGCTTTC	CACATACATTTCGGCCTCTGCAGATCT	530
169	PESR1	Medtr7g050950	17806561	17808670	AA660526	Pectin esterase	EST	CAPS	CATCTGAACAAACCCATCTCCA	GCTGTTAATTCGGCGTTTGA	234
170	PPGM	Medtr7g074570	27859908	27864779	AA660893	Phospho-glycerate mutase	EST	CAPS	AAAGAAAGATGGGAAGCACTGATT	ACCAAGCGCGTTATGACCAA	364
171	RNAH	Medtr7g076800	28970435	28977519	AI974503	ATP-dependent RNA helicases	EST	CAPS	GCTTCCACCAGCTGATACACG	TTAGCCCTAGCAAGAATGTCACTG	906
172	AC136505	Medtr7g084760	32713966	32715520	AJ004917	Xyloglucan endotransglucosylase/hydrolase family protein	EST	CAPS	CCAAGGAAACCAGTGGATGT	GCAGCATCAAGATCACGAAA	1099
173	APYR1	Medtr7g085120	32910182	32913617	AA660474	Nod factor-binding lectin-nucleotide phosphohydrolase	EST	CAPS	AACCCTTGCCTTTTGGCTGGATTTGATGG	TCTGAAATTATCATAGCCGAAATAGTGTG	134
174	AGT	Medtr7g088740	34609571	34619219	AW126002	4-alpha-glucanotransferase DPE2	EST	SNP	GATTTGGGCCTCATTCCTTCTTGTGTGCA	CCTGAAGGGGGAAAATTGCCCACATTGA	976
175	CAK	Medtr7g089480	35036401	35042624	AA660544	Calcium-dependent protein kinase	EST	CAPS	TTCAACCCCTCTGCGAACC	CATCTATAGCAATTGCTGTTGTCATCT	857
176	VBP1	Medtr7g089800	35185862	35191330	AI974413	TGA-type basic leucine zipper protein	EST	CAPS	CTGGAGAGCAGACCCATTCAAT	GCGAAAGCCTCCAATCCAC	992
177	ENOL	Medtr7g103620	41939728	41944998	AA660534	Enolase	EST	CAPS	TTCCATCAAGGCCCGTCAGA	TTGCACCAACCCCATTCATT	1502
178	UNK21	Medtr7g109530	44807480	44813881	AI974840	Hypothetical protein	EST	CAPS	TCGCCTCCATGTCCACCTC	CGGCCTTGCTAAATCAGTCAG	962
179	ASPP	Medtr7g111530	45773404	45777913	AW126301	Aspartic protease precursor	EST	SNP	GGTGGTGAATTAGTTTTTGGTGGTGTTGA	AC ATAAAC CAACTTGTGAACAGACGTCA	881
180	AC130801	Medtr7g114200	47104589	47109734	AC130801	Hypothetical protein	BEST	SSR	GGTTATACATTGATATTGGT	TCTTCTATGATTCCCTTC	288
181	Ms/L83	Medtr7g114980	47471394	47474564	AW584613	Aldo/keto reductase family oxidoreductase	EST	SNP	ATCCCCGCTTCCAAGCTGAGAACT	AAAGGGATTTATACTTCAGGTTGAGA	1114
182	PNDKN1	Medtr8g007235	1366875	1369594	AW127113	Nucleoside diphosphate kinase I	EST	SNP	GGCCGAACAAACTTTCATCATGATCA	CCAGGCTCGGATTGAGCAGGGTTTGT	1462
183	GLUT	Medtr8g012320	3472461	3478528	AI974518	Putative glucosyl transferase	EST	SNP	TACAAGGCAGGGAATCTTAAATCTGCA	TTATTCTCCAGACACCAGCAGTTCCA	1119
184	Ms/U182	Medtr8g014910	4765718	4768690	LOC100793645	GDSL esterase/lipase APG-like	cDNA	STS	TACTGGGAGGTTTTGCAATGGCA	CAAATAAAGTCCTTGCAGCAGGTAG	1744
185	AC140032	Medtr8g018735	6455504	6459438	AJ276275	Seed linoleate 9S-lipoxygenase	EST	SNP	TTTTTGCCTGGACCAAATTC	AAGGCTTGTACTGCCCTTGA	767
186	PPH	Medtr8g020880	7366192	7370427	AI737531	RelA/SpoT-like protein RSH2	cDNA	CAPS	ATGTTCCTTGCCATGGCAGATGCAAGA	CGCCCAGAAATGACATGATAAGAAATG	338
187	Ms/U336	Medtr8g023510	8504040	8505418	X60386	Legume lectin beta domain protein	GS	SNP	AGACGTGGCTAACTTCGAAACACT	GAGCTTGAAACATTAGCATTGTTGTTA	552
188	CNGC4	Medtr8g027755	10064518	10068749	AW126067	Cyclic nucleotide-regulated ion channel	EST	SNP	AGAGATGAGAATCAAGAGGAGGGATGCA	CATGATGAAGAGCATTTCGTCCACTGGA	420
189	Ms/U141	Medtr8g027805	10154047	10156392	AW587077	Abscisic acid receptor PYL9-like protein	EST	SNP	TTGATCAGCCACAGAAATATAAACCA	GCCTCCCACAAAGTAACAAGTTTC	762
190	PRAT	Medtr8g031270	11702150	11707401	AW126346	Calcium-dependent lipid-binding (CaLB domain) family protein	cDNA	CAPS	AGGAGGTAGTTGAGTACATGTCTGACA	GGAAGGAAATGTGTCAAATTCCTCATCA	359
191	NTRBI	Medtr8g040560	15098148	15105699	AI974835	Retino-blastoma-related protein	EST	CAPS	CACGACTCTGCACGCTTTGTTA	ACCCTTGTTGCGAGTCATTTG	554
192	SDP1	Medtr8g045890	17955887	17959597	AI974323	Seed protein precursor	EST	CAPS	TGGCTCTAAATCAGGGGAAGAATA	TGTGACGGTTGAATATCTGAATGTTT	1010
193	CDC16	Medtr8g058380	20101459	20111465	AI974470	Cell division control protein 16	EST	CAPS	CCTCCCGCTTCACTTCACTTT	GGTAATGGTGGCCGAGGAATA	266
194	GLO3	Medtr8g067080	27990957	27996717	AA660821	ADP-ribosylation factor GTPase-activating protein	EST	dCAPS	TTTACTTTTGATTCATGAATTAAGCGTGTCAA	GTGATAAGAATTTGGAAGTTAGAACCTGAT	243
195	GH1	Medtr8g067530	28199991	28204029	AI974251	GH1 protein	EST	CAPS	GAGCAATCAGACAATCCGAGGTA	GGTCTGTTTAATCTTTCTGCCAATGCATT	231
196	REP	Medtr8g068875	28812100	28820506	AA660953	Poly(A)+ RNA export protein	EST	CAPS	CTCCATTTCCCGTTCGTTCG	CACCGGTTGCCCTCCAGAC	696
197	PPDK	Medtr8g069760	29393554	29410196	AI737496	Pyruvate phosphate dikinase	EST	Length	CAGCAGGGCATAGTCAAATAAGG	AATCCACATAAGTTCACCGTAAGAGT	253
198	Ms/U82	Medtr8g070860	30021943	30024753	AJ410158	Arabinogalactan protein	EST	SNP	TTCGTCAACGAGATGTTTGTGTTGGC	CAAATTGAAGAAAAGAGGAATGAAGGT	1995
199	PAE	Medtr8g072000	30384502	30389758	AA660802	Pectinacetyl-esterase precursor	EST	CAPS	CTAAAAGCAGCAGAAGGGGTTAC	GATCCGGTCAAGGCAAGTAGTT	759
200	MTU10	Medtr8g072330	30571287	30573873	AI974637	Hypothetical protein	EST	Length	CATCAATTTGTCAGTACTTCGGTCAG	TGGGTTCAAGAAGTGGAAGTAAATAAT	202
201	EST948	Medtr8g085380	35373732	35380465	AA661051	Hypothetical 33.4-kD protein	EST	dCAPS	GCAGGGGTTTCGCTCCAGTG	AACTTAATGAATGATTGGAAGGTTTAGCG	214
202	RNAR	Medtr8g092510	38670236	38675015	AI974492	Ribonucleoside-diphosphate reductase, alpha chain	cDNA	CAPS	GTTTGGCAGATTGTTGGGGTGAAGA	GGTAGGGCAATTGATGCAAGGTTACACA	474
203	DENP	Medtr8g093880	39287268	39292167	AI974308	Methyltransferase PMT26-like protein	EST	Length	AGAATTGGACTTCTTCTCACTCACG	CGGATGAAAAGCCTGAAGATAAGTC	194
204	BADH	Medtr8g095220	39827418	39830699	AW126256	Benzyl-alcoholdehydrogenase	EST	SNP	GTGATGATTGGACTGGCACAAGCTG	TACAGCCCGACCGACTATTTTTCCT	775
205	MAAP	Medtr8g098525	41099537	41109624	AI974800	Membrane alanylaminopeptidase	EST	SNP	TACCTAAGACTGCACATGCTATGTAT	CATCACCAACACGCTTTACAGTGCGGCT	1030
206	BiPA	Medtr8g099945	42322947	42326788	AW125959	BiP isoformA	EST	SNP	GAGGAGTCTCACAAAGGATTGC	GGTTTTTCATGTTGTAGACATAGGTTTCA	411
207	MPP	Medtr8g102230	42996754	43003017	AA660658	Mitochondrial processing peptidase	EST	CAPS	TCCCCGAAACAATCCTCATCTG	GCAAATGTGTAGCCCCAAAAGTTA	431
208	Ms/U40	Medtr8g105890	44691953	44695496	AJ410120	Small nuclear ribonucleoprotein	cDNA	CAPS	AAGAATGAGGAAGAGGAATTCAACA	GGTTCCTAAGGAACAATGATGACA	484
209	GH3	Medtr8g467000	23954422	23957389	AW125947	GH3-like protein	EST	SNP	CCTGTCTCGCAATGCAAACGTTGAATA	TCTCTAAAATAGGAACTTTTGTAATAGC	682
