# Supplementary material for: Reconstruction of a composite comparative map composed of ten legume genomes
Source: Genes Genomics. 2016 Oct 21;39(1):111–9. doi: 10.1007/s13258-016-0481-8 (PMC5196017; doi:10.1007/s13258-016-0481-8)
Supplement: Supplementary file 3 — Supplementary material 3 (XLSX 73 kb) [file 13258_2016_481_MOESM3_ESM.xlsx]

## Sheet: Sheet1
Table S2. Marker-based collinearity found within the synteny blocks
Medicago Chromosome No.	Marker name	Functional annotation	Medicago sativa (Ms)				Pisum sativum (Ps)				Vicia faba (Vf)				Lens culinaris (Lc)				Cicer arietinum (Ca)				Vigna radiata (Vr)					Phaseolus vulgaris (Pv)					Glycine max (Gm)
			Chr/LG	Marker name	Position (cM)		Chr/LG	Marker name	Position (cM)		Chr/LG	Marker name	Position (cM)		Chr/LG	Marker name	Position (cM)		Chr/LG	Marker name	Position (cM)		Locus ID	Marker name	Position (bp)			Loucus ID	Marker name	Position (bp)			Locus ID	Marker name	Position (bp)
																									Start	End				Start	End				Start	End
Chr. 1	GCSP	glycine dehydrogenase									VfLG6	GCSP	17										Vradi06g14050	GCSP	33577456	33583634		Phvul.001G035500	GCSP	3411245	3418347
	ASNEP	Asparaginyl endopeptidase									VfLG6	ASNEP	8										Vradi06g14210	ASNEP	33756091	33762618							Glyma.17G230700	ASNEP	38584723	38591262
	BGAL	beta-galactosidase					PsLG-II	BGAL	167.66		VfLG6	BGAL	0										Vradi05g02470	BGAL	2965300	2971352							Glyma.15G169500	BGAL	15199516	15205865
	CysPr2	Thiolprotease	MsLG-1	MsCyp	2.4														CaLG-4	CYSPR2	339.4		Vradi08g04760	CysPr2	9124747	9127928							Glyma.17G239000	CysPr2	39449686	39454670
	CYSP	Cysteine protease					PsLG-II	CYSP	170.2		VfLG-2	CYSP	NA		LcLG-V	CYSP	NA						Vradi06g16850	CYSP	37252264	37254965		Phvul.001G009900	CYSP	857213	859808		Glyma.17G254900	CYSP	40877949	40881286
	ENOD8	Early nodule-specific protein	MsLG-1	ENOD8	6.74																		Vradi06g10740	ENOD8	25174103	25176391							Glyma.14G150100	ENOD8	32376200	32378594
	ppPF	Ppi-dependent phosphofructokinase sub	MsLG-1	ppPF	11.56		PsLG-II								LcLG-V				CaLG-4	ppPF	229		Vradi11g11170	ppPF	16225737	16230685							Glyma.07G160500	ppPF	20697251	20703089
	MDH2	Malate dehydrogenase	MsLG-1	MDH2	17.1																		Vradi08g00610	MDH2	852874	856643							Glyma.02G005500	MDH2	597924	601924
	NCAS	cDNA 5' similar to neuronal calcium	MsLG-1	NCAS	17.1																		Vradi08g05150	NCAS	10288311	10290716							Glyma.10G132800	NCAS	35744023	35747761
	KCoAT	3-Ketoacyl-CoA thiolase	MsLG-1	KCoAT	18.8																		Vradi08g04060	KCoAT	7102466	7106972		Phvul.007G236600	KCoAT	47715919	47721240		Glyma.10G124700	KCoAT	32501982	32507559
	cgP137F	EEIG1/EHBP1 protein amino-terminal domain protein									VfLG-2	cgP137F	NA		LcLG-III								Vradi08g01260	cgP137F	1796706	1799925							Glyma.10G083500	cgP137F	10256173	10259522
	PTSS4	Regulatory particle triple-A ATPase									VfLG-2	PTSS4	250.5										Vradi08g08600	PTSS4	24113726	24119133		Phvul.001G168800	PTSS4	43143245	43148207		Glyma.03G170600	PTSS4	38542697	38547652
	HRIP	Nicotiana HR lesion-inducing ORF					PsLG-II	HRIP	125.1						LcLG-III	HRIP	45		CaLG-4	HRIP	64.3		Vradi08g00690	HRIP	947444	949842		Phvul.007G128800	HRIP	28194528	28196893		Glyma.20G088200	HRIP	32938348	32940927
	CDC2	Putative cdc2 kinase					PsLG-II	CDC2	129		VfLG-2	CDC2	206						CaLG-4	CDC2	66.3		Vradi06g16170	CDC2	36544205	36546302		Phvul.001G000500	CDC2	144309	146169		Glyma.14G224000	CDC2	48915990	48918345
	GLP	Germin family protein									VfLG-2	GLP	225															Phvul.008G150800	GLP	31578864	31582421		Glyma.20G220900	GLP	45587617	45588678
	TUP	Translationally controlled tumor protein	MsLG-1	TUP	45.5		PsLG-II	TUP	105.6														Vradi08g12340	TUP	31825233	31827238							Glyma.10G151800	TUP	38664102	38666285
	CALTL	Calreticulin					PsLG-II	CALTL	99		VfLG-2	CALTL	194		LcLG-III	CALTL	54		CaLG-4	CALTL	81.6		Vradi08g12000	CALTL	31422311	31429908		Phvul.007G200800	CALTL	44012997	44016352		Glyma.20G098400	CALTL	34151918	34155417
	EST758	protein Hypothetical protein	MsLG-1	EST758	47.05																		Vradi08g10750	EST758	28847933	28857506							Glyma.10G013400	EST758	1184180	1192733
	DSI	Protein disulfide-isomerase	MsLG-1	DSI	47.05										LcLG-III	DSI	34.7		CaLG-4	DSI	103.3		Vradi08g10620	DSI	28646953	28652228							Glyma.02G014000	DSI	1271043	1276316
	SCP	Serine carboxy-peptidase II					PsLG-II	SCP	32.9														Vradi08g17000	SCP	37976782	37980168							Glyma.20G178600	SCP	41603247	41609549
	RL3	Ribosomal protein L3	MsLG-1	RL3	49.8														CaLG-4	RL3	127.7		Vradi08g17850	RL3	38985607	38988001		Phvul.007G081800	RL3	8033419	8036591		Glyma.10G223400	RL3	45440350	45443915
	SAT	Sulfa teadenylyl transferase									VfLG-2	SAT	110										Vradi08g19420	SAT	41358648	41361879		Phvul.007G062900	SAT	5520223	5523942		Glyma.20G151500	SAT	39043661	39047942
	UNK29	UNC-50 family protein																					Vradi08g20430	UNK29	42467706	42473806		Phvul.007G039900	UNK29	3226064	3232735		Glyma.20G128700	UNK29	37019740	37024675
	ATP2	ATP synthase β-chain, mitochondrialprecursor					PsLG-II	ATP2	7.5														Vradi08g20810	ATP2	42879631	42883494		Phvul.007G034800	ATP2	2798270	2802240		Glyma.10G267200	ATP2	49031152	49035297
Chr. 2	DMI1	Ion channel pollux-like protein	MsLG-2	DMI1	NA														CaLG-1	DMI1	431.1		Vradi10g13330	DMI1	20752960	20758284		Phvul.006G218700	DMI1	31782502	31788694
	AAS	Acetolactate synthase precursor													LcLG-IV	AAS	211.6						Vradi10g11030	AAS	18659724	18661670		Phvul.006G187400	AAS	29575027	29577339		Glyma.15G072500	AAS	5547703	5550177
	RL13	Ribosomal protein LI 3																					Vradi11g03120	RL13	2843454	2845624							Glyma.11G034700	RL13	2523911	2527347
	PFK	Ppi-dependent phosphofructokinase β-subunit	MsLG-2	PFK	9.8		PsLG-VI	PFK	134.6						LcLG-IV								Vradi10g07790	PFK	15140142	15147612							Glyma.15G112300	PFK	8833191	8839767
	ACCO	1-aminocyclopropane-1-carboxylate oxidase	MsLG-2	ACCO	9.8		PsLG-VI	ACCO	130.2										CaLG-1	ACCO	360		Vradi10g07740	ACCO	15077585	15080485							Glyma.09G008400	ACCO	662186	664787
	EST158	Vacuolar sorting receptor-like protein					PsLG-VI	EST158	NA														Vradi05g01350	EST158	1490223	1495908							Glyma.15G156400	EST158	13107104	13113398
	PCT	Cholinephosphate cytidylyl-transferase	MsLG-2	PCT2	20.8		PsLG-VI	PCT	108.3														Vradi05g01450	PCT	1601340	1606858							Glyma.09G051200	PCT	4464563	4473730
	RBBP	WD-40 repeat protein MSI4	MsLG-2	RBBP	31.3		PsLG-VI	RBBP	103.3														Vradi05g02450	RBBP	2940557	2946057		Phvul.009G232200	RBBP	34280433	34286884		Glyma.09G063100	RBBP	6038797	6046431
	SAMS	S-adenosyl-methionine synthase 2	MsLG-2	SAMS	34.3																												Glyma.15G190500	SAMS	20336172	20338805
	CTP	Putative carboxyl-terminal peptidase									VfLG-8												Vradi05g18550	CTP	28354505	28356918		Phvul.005G045000	CTP	4721149	4724628		Glyma.08G161600	CTP	12561790	12565939
	ACL	ATP citrate lyase	MsLG-2	ACL	80.9																		Vradi05g18400	ACL	28129735	28133639		Phvul.005G043500	ACL	4411476	4415677		Glyma.08G159900	ACL	12394459	12399478
	PGKI	Phosphoglycerate kinase	MsLG-2	PGKI	80.9																		Vradi05g18920	PGKI	29092219	29096920		Phvul.005G050800	PGKI	6090451	6093999		Glyma.08G165400	PGKI	13037061	13040277
	PEPCASE	Phosphoenolpyruvate carboxylase	MsLG-2	PEPC	93.2																		Vradi05g23050	PEPCASE	35595038	35600133		Phvul.005G066400	PEPCASE	10239027	10244868
	TC77488	Plant/MXC17-8 protein																	CaLG-1	TC77488	102.3	102.3	Vradi10g12940	TC77488	20417440	20422070		Phvul.006G213600	TC77488	31439845	31444828
	TGFRIP	Putative TGF-β receptor interacting protein																					Vradi07g05620	TGFRIP	11920737	11923803		Phvul.002G070400	TGFRIP	9669003	9673009		Glyma.01G029600	TGFRIP	3137027	3140461
	PTSB	Proteasome β-subunit					PsLG-III	PTSB	252																			Phvul.003G061000	PTSB	8220086	8222795		Glyma.08G286200	PTSB	39593360	39596858
	EXRN	Putative exoribonuclease					PsLG-III	EXRN	272						LcLG-IV	EXRN	8.3											Phvul.005G160600	EXRN	38584651	38589007		Glyma.15G023300	EXRN	1841519	1844769
	CPCB2	Putative coatomer protein complex, β2					PsLG-III	CPCB2	NA										CaLG-1	CPCB2	7.1		Vradi05g20170	CPCB2	863273	871238		Phvul.010G151200	CPCB2	42082979	42093446		Glyma.15G013900	CPCB2	1116164	1119654
	cgO008F	Gibberelin 3 β-hydroxylase					PsLG-III	cgO008F	NA														Vradi05g20040	cgO008F	31253860	31256274							Glyma.15G156400	cgO008F	976439	980069
Chr. 3	TRPT	Triosephos-phate translocator	MsLG-3	TRPT	17.7		PsLG-III	TRPT	188		VfLG-5								CaLG-5	TRPT	65.1		Vradi10g00300	TRPT	1486202	1490935		Phvul.011G169300	TRPT	43982318	43999989		Glyma.08G312400	TRPT	43213164	43217852
	DK419R	Calcium-dependent lipid-binding family protein																					Vradi10g02510	DK419R	7066604	7069007		Phvul.006G052800	DK419R	16769473	16772078
	GLNA	Glutamate-ammonia ligase																					Vradi03g07860	GLNA	9316793	9320881		Phvul.001G229500	GLNA	49041375	49045251		Glyma.18G041100	GLNA	3470598	3474961
	GSb	Glutamine synthetase	MsLG-3	GSb	35.3																		Vradi03g07860	GSb	9316793	9320881							Glyma.18G041100	GSb	3470598	3474961
	ATCP	Aquaporin-like channel protein													LcLG-VII	ATCP	27.1						Vradi03g08730	ATCP	10312480	10313866		Phvul.001G241200	ATCP	50096595	50098225		Glyma.11G228000	ATCP	32310610	32312178
	DK201R	NLI interacting factor-like phosphatase																					Vradi06g04490	DK201R	5301515	5305879
	PRTS	20S proteosome β-subunit	MsLG-3	PRTS	41.6		PsLG-III	PRTS	164																								Glyma.06G171200	PRTS	14335369	14339120
	6DCS	NAD(P)H-dependent 6'-deoxychalcone synthase					PsLG-III	6DCS	NA		VfLG-5	6DCS	0		LcLG-VII	6DCS	62.2						Vradi04g10430	6DCS	19452821	19454263							Glyma.18G285800	6CDS	56611460	56612978
	EST400	G-protein coupled receptor	MsLG-3	EST400	46.9																		Vradi02g12230	EST400	22476628	22481763							Glyma.11G245800	EST400	33911936	33917388
	DSIP	Protein disulfide-isomerase precursor					PsLG-III	DSIP	104.6														Vradi05g06560	DSIP	13262954	13267048							Glyma.04G247900	DSIP	51508103	51512541
	NPAC	Putative nascent poly-peptide-associated protein	MsLG-3	NPAC	53.1		PsLG-III	NPAC	74.8						LcLG-VII													Phvul.009G044200	NPAC	8574350	8576730		Glyma.06G137800	NPAC	11256521	11258533
	1433P	14-3-3-like protein					PsLG-III	1433P	71.6										CaLG-5	1433P	362		Vradi05g07320	1433P	14577168	14579536		Phvul.009G032500	1433P	7120999	7123241		Glyma.06G101500	1433P	8052625	8054939
	DK273L	PIF1-like helicase
	Ms/U83	Translocon at the inner envelope membrane ofs protein 55-II	MsLG-3	U83	3		PsLG-III	Ms/U83	44.9										CaLG-5	MS/U83	367.8		Vradi05g11110	Ms/U83	20014177	20016755		Phvul.009G086000	Ms/U83	13540316	13542591
	RLPO	60S acidic ribosomal protein PO	MsLG-3	RLPO	56.5																		Vradi06g04650	RLPO	5490067	5492060
	JUNBP	JUN kinase activation domain binding protein									VfLG-9	JUNBP	47		LcLG-VI								Vradi05g09540	JUNBP	17618595	17627019							Glyma.06G076000	JUNBP	5880948	5885101
	AIGP	Auxin-independent growth promoter					PsLG-III	AIGP	NA		VfLG-9	AIGPa	11						CaLG-5	AIGP	383.4		Vradi05g14350	AIGP	23362331	23368124		Phvul.009G010300	AIGP	1716659	1725085		Glyma.04G018300	AIGP	1429143	1435893
	Ms/U515	Glyceraldehyde-3-phosphate dehydrogenase B	MsLG-3	U515A	55.8		PsLG-III	Ms/U515	9.7		VfLG-9	Ms/U515	0						CaLG-5	MS/U515	385.1		Vradi05g14580	Ms/U515	23553485	23556556							Glyma.06G015900	Ms/U515	1187405	1190649
	CysPr1	Papain family cysteine protease	MsLG-3	CysPr1	55.2														CaLG-5	CUSPR1	385.1												Glyma.04G014800	CysPr1	1127734	1129437
	chitl	Chitinase (Class I) / Hevein																					Vradi05g15830	chitl	24593365	24594321							Glyma.02G042500	chitl	3995112	3998421
Chr. 4	TBB2	Tubulin β-2 chain					PsLG-VII	TBB2	53.2		VfLG-3												Vradi08g18800	TBB2	40659768	40662279							Glyma.01G109300	TBB2	37232123	37235134
	EPS	3-Phospho-shikimate 1-carboxy-vinyl transferase	MsLG-4	EPS	9.4																		Vradi08g03480	EPS	5850200	5860740		Phvul.010G082200	EPS	30527090	30536502		Glyma.01G139600	EPS	46734395	46743155
	UNK16	Hypothetical protein	MsLG-4	UNK16	9.4		PsLG-VII	UNK16	59.5		VfLG-3				LcLG-I				CaLG-6				Vradi09g09140	UNK16	18093894	18097584		Phvul.008G150800	UNK16	31569953	31571295		Glyma.03G028400	UNK16	3107378	3110786
	TE011	SCARECROW gene regulator	MsLG-4	TE-011	9.4																												Glyma.01G079500	TE011	20974302	20977697
	UNK3	VAMP-associated protein	MsLG-4	UNK3	9.4		PsLG-VII				VfLG-3				LcLG-I				CaLG-6									Phvul.004G105600	UNK3	34196046	34196293		Glyma.01G136000	UNK3	45850969	45855393
	Ms/U131	Hypothetical protein, Ms AJ410096	MsLG-4	U131	34																												Glyma.12G013200	Ms/U131	955725	959879
	HYPTE116	Fasciclin-like arabinogalactan protein 16 precursor	MsLG-4	HYPTE-116	33.1		PsLG-VII								LcLG-I																		Glyma.12G190700	HYPTE116	35235409	35238636
	TGDH	dTDP-glucose 4-6-dehydratase	MsLG-4	TGDH	36.3														CaLG-6	TGDH	117.8		Vradi04g03300	TGDH	6709315	6712290							Glyma.12G180300	TGDH	34067346	34070546
	UNK27	dTDP-glucose 4-6-dehydratase													LcLG-I	UNK27	40.5						Vradi04g03300	UNK27	6709315	6712290							Glyma.12G180300	UNK27	34067346	34070546
	APX	Ascorbate peroxidase	MsLG-4	APX	38.8																		Vradi02g05480	APX	5572472	5575633		Phvul.011G071300	APX	6378762	6381275		Glyma.12G073100	APX	5395983	5398693
	HBP2	Non-symbiotic hemoglobin									VfLG-3	HBP2	NA															Phvul.011G048700	HBP2	4199959	4201362		Glyma.11G121700	HBP2	9299271	9300774
	DNABP	SAR DNA-binding protein	MsLG-4	DNABP	44.4										LcLG-I	DNABP	28.8		CaLG-6	DNABP	10.3		Vradi02g03160	DNABP	2977771	2982244							Glyma.12G040200	DNABP	2893314	2898275
	HYPTE3	Hypothetical protein									VfLG-3	HYPTE3	20		LcLG-I	HYPTE3	31.2						Vradi02g03040	HYPTE3	2858318	2861988							Glyma.11G112600	HYPTE3	8600895	8604983
	tRALS	Cytosolic tRNA-Ala synthetase									VfLG-3	tRALS	30						CaLG-6	TRAL	136.1		Vradi02g02440	tRALS	2293002	2302924		Phvul.011G031100	tRALS	2693449	2704795		Glyma.11G102100	tRALS	7751843	7767715
	NUM1	Homolog of mammalian nucleolin	MsLG-4	NUM1	44.4		PsLG-VII	NUM1	106.5														Vradi02g02410	NUM1	2250454	2256197							Glyma.12G027400	NUM1	1978277	1983998
	MRS	Methionyl-tRNA synthetase	MsLG-4	MRS2	5.8																		Vradi02g01600	MRS	1478560	1486623		Phvul.011G020800	MRS	1628963	1636130		Glyma.12G018400	MRS	1291197	1296954
	CAF	Caffeoyl-CoAO-methyl-transferase																															Glyma.07G214700	CAF	38691727	38693964
	MMK1	mitogen-activated protein kinase homolog D5-like	MsLG-4	MMK1	60.5		PsLG-VII	MMK1	131		VfLG-3	MMK1a	122										Vradi07g03520	MMK1	6195627	6199996		Phvul.003G059500	MMK1	7997521	8002353
	CP450	Cytochrome P450					PsLG-VII	CP450	NA		VfLG-3	CP450	118															Phvul.003G051700	CP450	6352471	6354626		Glyma.07G206200	CP450	37557107	37562166
	SQEX	Squalene mono-oxygenase																					Vradi07g14250	SQEX	33988033	33991092							Glyma.08G063700	SQEX	4888519	4892619
	EST718	Hypothetical 15.4-kD																					Vradi07g13930	EST718	33326770	33330025							Glyma.07G183000	EST718	35070982	35074265
	EST671	Hypothetical 71.3-kD protein	MsLG-8	EST671	91.7										LcLG-II				CaLG-7	EST671	129.6		Vradi07g11850	EST671	29809845	29813126		Phvul.003G228500	EST671	44841097	44846115		Glyma.05G070000	EST671	7308307	7313710
	CoA-O	Acyl-CoA oxidase (ACX1)	MsLG-8	CoA-O	91.7														CaLG-7	CoA-O	125.3		Vradi07g12370	CoA-O	30639526	30652658		Phvul.003G222800	CoA-O	44074977	44080528		Glyma.05G062200	CoA-O	5856950	5863623
	FIS1	Fis 1 protein	MsLG-8	FIS1	91.7		PsLG-IV	FIS1	128.4		VfLG-1	FIS1	210						CaLG-7	FIS_1	111.5												Glyma.17G097800	FIS1	7691840	7700173
	DK238R-2	Allantoate amidohydrolase
	SUSY	Sucrose synthase					PsLG-IV	SUSY1	153.1		VfLG-1	SUSY	281		LcLG-II				CaLG-7				Vradi07g23690	SUSY	46814432	46819711		Phvul.003G127500	SUSY	31014499	31019973		Glyma.13G114000	SUSY	22767704	22773231
	ENOD16	Early nodulin-like protein
	EIF-5A	Eukaryotic initiation factor 5A3	MsLG-8	EIF-5A	98.2																		Vradi07g21320	EIF-5A	44000466	44003153							Glyma.02G203700	EIF-5A	38909840	38915026
	CPOX2	Cationic peroxidase 2													LcLG-II				CaLG-7	CPOX2	77.4							Phvul.003G078600	CPOX2	12314817	12317180		Glyma.17G013600	CPOX2	1034538	1036967
Chr. 5	CYSS	O-acetyl-L-serine (thiol) -lyase																	CaLG-8	CYSK	14.1		Vradi06g05880	CYSS	7421909	7429001		Phvul.002G045200	CYSS	4201899	4207392		Glyma.11G005800	CYSS	421078	427797
	UNK7	Transcription initiation factor TFIIE, beta subunit					PsLG-I	UNK7	186.8														Vradi11g02280	UNK7	2101918	2105774							Glyma.05G205200	UNK7	38839164	38842104
	ISOFR	Isoflavone reductase					PsLG-I	ISOFR-5											CaLG-8									Phvul.002G032900	ISOFR	3315744	3317348		Glyma.11G070500	ISOFR	5273807	5275911
	Ms/U121	Leaf ferredoxin-NADP reductase													LcLG-V	Ms/U121	71.3						Vradi11g06410	Ms/U121	6457082	6460168		Phvul.002G108000	Ms/U121	21838334	21841242		Glyma.02G047600	Ms/U121	4376285	4379912
	FENR	Ferredoxin-NADP reductase precursor					PsLG-I	FENR	112		VfLG-4	FENR	100		LcLG-V	FENR	72.5		CaLG-8	FENR	50.4		Vradi11g06410	FENR	6457082	6460168		Phvul.003G263200	FENR	49073069	49076550		Glyma.02G047600	FENR	4376285	4379912
	SHMT	Serine hydroxymethyltransferase	MsLG-5	SHMT(NORK)	NA		PsLG-I	SHMT	145.4		VfLG-4	SHMT	0										Vradi06g08180	SHMT	14579788	14591970		Phvul.003G286600	SHMT	51276271	51281707		Glyma.18G150000	SHMT	27237675	27243626
	AAT	Alanine amino-transferase	MsLG-5	AAT	32										LcLG-V				CaLG-8									Phvul.002G150800	AAT	29130775	29138497		Glyma.02G038100	AAT	3545789	3553600
	MTU04	Hypothetica lprotein	MsLG-5	MTU04	35.2		PsLG-I	MTU04	NA																			Phvul.003G043500	MTU04	4846216	4851203		Glyma.01G057400	MTU04	7574367	7578581
	TE019	Four ACT domain ACT domain protein which protein					PsLG-I	TE019	110																								Glyma.01G064600	TE019	9691823	9695967
	LB1	Leghemoglobin					PsLG-I	Lhb1	108.6																								Glyma.10G198800	LB1	42995962	42997094
	FAL	Fructose-1,6- bisphosphate aldolase	MsLG-5	FAL	36.8										LcLG-V								Vradi06g07220	FAL	10385644	10388392							Glyma.02G222400	FAL	40998557	41001678
	ASN2	Asparagine synthetase					PsLG-I	ASN2	107.1														Vradi06g08800	ASN2	17008981	17014142		Phvul.008G259900	ASN2	57275896	57281053		Glyma.02G228100	ASN2	41497139	41503001
	ripl	Peroxidase precursor	MsLG-5	ripl	45																		Vradi06g06600	ripl	8754144	8757518							Glyma.02G234000	rip1	42143801	42147583
	ENOD40	Early nodulin 40	MsLG5	ENOD40	32		PsLG-I	ENOD40	NA														Vradi11g09620	ENOD40	11699043	11703561
	Ms/393	Ethylene insensitive transcription factor																	CaLG-2	MS/U393	81.4		Vradi06g03240	Ms/393	3445853	3458329
	TCMO	Trans-cinnamate4-mono-oxygenase					PsLG-I	TCMO	86																								Glyma.02G236500	TCMO	42416141	42420467
	WPK4	Serine/threonine kinase	MsLG-5	WPK4	73																		Vradi06g03130	WPK4	3332528	3339068							Glyma.02G275900	WPK4	45882082	45889538
Chr. 6	CrS	Cystathionine-gamma-synthase precursor	MsLG-6	CrS	26.4																												Glyma.18G261600	CrS	54756819	54761872
	PROF	Profucosidase																					Vradi01g06610	PROF	10286343	10287037							Glyma.09G155500	PROF	37867284	37869032
	Ms/L27	Translationally controlled tumor protein	MsLG-6	L27A	19																		Vradi07g25180	Ms/L27	48540663	48541364		Phvul.009G248700	Ms/L27	36176443	36178407		Glyma.09G044200	Ms/L27	3772564	3774749
	TE001	CCCH-type zinc-finger protein	MsLG-6	TE001	103.7																		Vradi01g03350	TE001	5469870	5470928							Glyma.07G126800	TE001	15189930	15191705
	TE013	Zinc finger CCCH domain protein	MsLG-6	TE013	103.7																		Vradi01g03350	TE013	5469870	5470928							Glyma.07G126800	TE013	15189930	15191705
Chr. 7	DK224R	Translation factor GUF1-like protein																	CaLG-3	TC84431	103.5
	DK225L	LRR receptor-like kinase family protein partial													LcLG-I	DK225	97.4/135.4
	MS/U380	Gibberellin-regulated family protein					PsLG-V				VfLG-7								CaLG-3	MS/U380	93.9		Vradi04g08620	MS/U380	17106314	17109821		Phvul.008G041200	Ms/U380	3480877	3482421
	UDPGD	UDP-glucose 6-dehydrogenase	MsLG-7	UDPGD	25.2																		Vradi04g09170	UDPGD	17837395	17839853							Glyma.08G243000	UDPGD	20812313	20815226
	PGDH	Phospho-gluconate dehydrogenase					PsLG-V	PGDH	166										CaLG-3				Vradi04g09810	PGDH	18768968	18771642		Phvul.008G023700	PGDH	2025615	2028382		Glyma.08G254500	PGDH	22503069	22506240
	UNK28	ACT domain protein									VfLG-7	UNK28	70		LcLG-I	UNK28	159.2						Vradi04g10700	UNK28	19702381	19707273
	PESR1	Pectin esterase	MsLG-7	PESR1	45		PsLG-V	PESR1	152.2		VfLG-7	PESR1	57										Vradi11g00500	PESR1	473933	475862							Glyma.01G240300	PESR1	56421904	56424317
	PPGM	Phospho-glycerate mutase	MsLG-7	PPGM	107.6																		Vradi04g05060	PPGM	11355323	11359662		Phvul.006G008300	PPGM	4534201	4545268		Glyma.09G270500	PPGM	48745649	48751140
	RNAH	ATP-dependent RNA helicases	MsLG-7	RNAH	114		PsLG-V	RNAH	123.8		VfLG-7								CaLG-3	RNAH	163.3		Vradi09g04740	RNAH	6857497	6863768		Phvul.010G097700	RNAH	35157109	35163318		Glyma.07G072900	RNAH	6636336	6643709
	AGT	Putative 4-α-glucano-transferase													LcLG-I	AGT	192.2		CaLG-3	AGT	168.8							Phvul.001G117700	AGT	32934205	32940925		Glyma.19G125800	AGT	38410642	38423531
	CAK	Calcium-dependent protein kinase	MsLG-7	CAK	120.2																		Vradi08g03410	CAK	5712372	5719905		Phvul.003G294300	CAK	51981157	51986134		Glyma.02G163300	CAK	21890490	21898407
	VBP1	TGA-type basic leucine zipper protein	MsLG-7	VBP1	120.2						VfLG-7				LcLG-I													Phvul.001G123300	VBP1	34642377	34648835		Glyma.19G130200	VBP1	38989153	38995557
	ENOL	Enolase	MsLG-7	ENOL	136.6														CaLG-3	ENOL	193.6		Vradi01g06780	ENOL	10520306	10524399		Phvul.001G186100	ENOL	45105118	45109306		Glyma.03G190500	ENOL	40120464	40124965
	UNK21	Hypothetical protein	MsLG-7	UNK21	140.5																		Vradi03g06510	UNK21	7934693	7941364							Glyma.19G216400	UNK21	46942158	46948248
	ASPP	Aspartic protease precursor					PsLG-V	ASPP															Vradi03g07260	ASPP	8705310	8709868		Phvul.001G222100	ASPP	48451087	48455308		Glyma.19G225500	ASPP	47743727	47748610
	Ms/L83	Aldo/keto reductase family oxidoreductase	MsLG-7	L83	174.4																												Glyma.03G248400	Ms/L83	44482937	44484918
Chr. 8	PNDKN1	Nucleoside diphosphate kinase I									VfLG-1	PNDKN1	0		LcLG-II	PNDKN1	NA											Phvul.010G045400	PNDKN1	6884394	6886415		Glyma.03G109500	PNDKN1	31164023	31166187
	GLUT	Putative glucosyl transferase													LcLG-II	GLUT	15.1		CaLG-7				Vradi09g06840	GLUT	10648287	10656888		Phvul.010G024700	GLUT	3599858	3608266		Glyma.16G087600	GLUT	11054799	11065790
	PPH	RelA/SpoT-like protein RSH2					PsLG-VI	PPH	116.7		VfLG-1	PPH	134										Vradi09g02530	PPH	2691082	2695243		Phvul.010G129100	PPH	39933971	39938190
	Ms/U336	Legume lectin beta domain protein	MsLG-8	U336	16.6																												Glyma.02G156800	Ms/U336	16787594	16790041
	CNGC4	Cyclic nucleotide-regulated ion channel					PsLG-IV	CNGC4	36.9		VfLG-1	CNGC4	102		LcLG-II	CNGC4	88.9		CaLG-7									Phvul.010G113100	CNGC4	37791631	37797374		Glyma.16G025400	CNGC4	2443212	2450834
	Ms/U141	Abscisic acid receptor PYL9-like protein	MsLG-8	U141	85.5										LcLG-II	Ms/U141	87.7						Vradi09g03420	Ms/U141	4380280	4383777		Phvul.010G112500	Ms/U141	37653248	37657072		Glyma.16G025900	Ms/U141	2527994	2531671
	NTRBI	Retino-blastoma-related protein	MsLG-8	NTRBI	46		PsLG-IV	NTRB1	62.1																			Phvul.011G201200	NTRBI	47930032	47938059		Glyma.15G230300	NTRBI	43139237	43147319
	SDP1	Seed protein precursor	MsLG-8	SDP1	52.5																												Glyma.08G230600	SDP1	18879029	18881859
	CDC16	Cell division control protein 16	MsLG-8	CDC16	59.3																		Vradi02g10750	CDC16	18741740	18753339							Glyma.06G228700	CDC16	34735799	34746831
	GH3	GH3-like protein					PsLG-IV	GH3	NA		VfLG-1				LcLG-II				CaLG-7				Vradi02g11140	GH3	20869089	20871917		Phvul.011G153400	GH3	40488276	40491188		Glyma.12G141000	GH3	17640979	17644117
	GLO3	ADP-ribosylation factor GTPase-activating protein																					Vradi07g07590	GLO3	17469010	17476200							Glyma.08G271700	GLO3	35502139	35508356
	GH1	GH1 protein	MsLG-8	GH1	67.1																		Vradi11g09000	GH1	10322902	10327454							Glyma.08G273500	GH1	35978363	35983989
	REP	Poly(A)+ RNA export protein																					Vradi10g12610	REP	20060709	20068292							Glyma.02G124400	REP	12437119	12443590
	PPDK	Pyruvate phosphate dikinase	MsLG-8	PPDK	69.4																												Glyma.17G020600	PPDK	1526486	1534419
	Ms/U82	Arabinogalactan protein	MsLG-8				PsLG-IV				VfLG-1				LcLG-II				CaLG-7	MS/U82	269.8		Vradi07g02300	Ms/U82	3958188	3960801		Phvul.003G274200	Ms/U82	49988561	49991109
	PAE	Pectinacetyl-esterase precursor																					Vradi07g02600	PAE	4463246	4468504							Glyma.16G107300	PAE	21774933	21781373
	MTU10	Hypothetical protein	MsLG-8	MTU10	73																		Vradi11g07580	MTU10	7835113	7837178							Glyma.16G109900	MTU10	23799191	23801168
	EST948	Hypothetical 33.4-kD protein					PsLG-VII	EST948	NA										CaLG-6	EST948	159.7												Glyma.05G154200	EST948	34750949	34760627
	RNAR	Ribonucleoside-diphosphate reductase, alpha chain					PsLG-VII	RNAR	NA		VfLG-3	RNAR	218															Phvul.002G267900	RNAR	43311430	43316485		Glyma.05G186900	RNAR	37334376	37339639
	DENP	Dentin phosphoryn [Homo sapiens]	MsLG-4	DENP	62																												Glyma.05G166400	DENP	35692494	35699192
	BADH	Benzyl-alcoholdehydrogenase					PsLG-VII	BADH	164.2														Vradi07g31230	BADH	55256805	55260890							Glyma.05G197400	BADH	38162563	38169228
	MPP	Mitochondrial processing peptidase	MsLG-4	MPP	63.3																		Vradi07g28800	MPP	52550534	52556235		Phvul.002G306900	MPP	46908296	46914497		Glyma.05G225000	MPP	40376407	40381768
	Ms/U40	Small nuclear ribonucleoprotein	MsLG-4	U40	66														CaLG-6	MS/U40	263.5		Vradi02g00700	Ms/U40	688418	695370		Phvul.002G324000	Ms/U40	48268283	48271545
